# Supplementary material for: Enhanced Detection of Coccidioides spp. Fungi from Environmental Samples Using Droplet Digital PCR
Source: Emerg Infect Dis. 2026 Apr;32(4):500–9. doi: 10.3201/eid3204.251146 (PMC13094836; doi:10.3201/eid3204.251146)
Supplement: Appendix 1 — Sampling sites from a study of enhanced detection of Coccidioides spp. fungi from environmental samples using droplet digital PCR. [file 25-1146-Techapp-s1.xlsx]

## Sheet: Appendix 1 Table 1
Article DOI: https://doi.org/10.3201/eid3204.251146
EID cannot ensure accessibility for supplementary materials supplied by authors. Readers who have difficulty accessing supplementary content should contact the authors for assistance.
Enhanced Detection of Coccidioides spp. Fungi from Environmental Samples Using Droplet Digital PCR
Appendix 1
Appendix 1 Table 1. Coordinates of the sampling sites.
Sampling points	X coordinate	Y coordinate
RG1	32.4108	-116.679
RG2	32.4107	-116.679			NOTE:
RG3	32.4107	-116.679			RG= Rancho Gilbert
RG4	32.4105	-116.678			RC= Rancho Carrizo
RG5	32.411	-116.678			RLG= Rancho las Golondrinas
RG6	32.4115	-116.678			CSJZ= Community of San José de la Zorra
RG7	32.4116	-116.678			AE= Agua Escondida
RG8	32.412	-116.678
RG9	32.4131	-116.679
RG10	32.4142	-116.68
RG11	32.4145	-116.68
RG12	32.4151	-116.68
RG13	32.4154	-116.679
RG14	32.4153	-116.679
RG15	32.4153	-116.678
RG16	32.4152	-116.678
RG17	32.4155	-116.679
RG18	32.4152	-116.68
RG19	32.4111	-116.679
RG20	32.4107	-116.679
RC1	32.4749	-116.687
RC2	32.4751	-116.687
RC3	32.475	-116.687
RC4	32.4752	-116.687
RC5	32.4754	-116.687
RC6	32.4754	-116.687
RC7	32.4755	-116.687
RC8	32.4765	-116.688
RC9	32.4766	-116.688
RC10	32.4764	-116.688
RC11	32.4763	-116.683
RC12	32.4763	-116.683
RC13	32.4761	-116.683
RC14	32.4759	-116.683
RC15	32.4759	-116.683
RC16	32.4758	-116.683
RC17	32.4757	-116.682
RC18	32.476	-116.681
RLG1	32.4658	-116.682
RLG2	32.4658	-116.682
RLG3	32.4652	-116.681
RLG4	32.4648	-116.68
RLG5	32.4646	-116.68
RLG6	32.4604	-116.683
RLG7	32.4642	-116.679
RLG8	32.464	-116.678
RLG9	32.4641	-116.678
RLG10	32.4653	-116.681
RLG11	32.4649	-116.681
RLG12	32.4649	-116.681
AE1	32.138	-116.656
AE2	32.138	-116.656
AE3	32.1386	-116.655
AE4	32.1385	-116.655
AE5	32.1385	-116.655
AE6	32.1385	-116.655
AE7	32.1384	-116.655
AE8	32.1384	-116.655
AE9	32.1414	-116.659
AE10	32.1413	-116.659
AE11	32.1413	-116.659
AE12	32.1418	-116.659
CSJZ1	32.1792	-116.687
CSJZ2	32.1793	-116.687
CSJZ3	32.1791	-116.686
CSJZ4	32.179	-116.686
CSJZ5	32.1791	-116.686
CSJZ6	32.1797	-116.691
CSJZ7	32.1796	-116.691
CSJZ8	32.1797	-116.692
CSJZ9	32.1797	-116.692
CSJZ10	32.1796	-116.692
CSJZ11	32.1756	-116.697
CSJZ12	32.1757	-116.697
CSJZ13	32.1752	-116.697
CSJZ14	32.1762	-116.697

## Sheet: Appendix 1 Table 2
Article DOI: https://doi.org/10.3201/eid3204.251146
EID cannot ensure accessibility for supplementary materials supplied by authors. Readers who have difficulty accessing supplementary content should contact the authors for assistance.
Enhanced Detection of Coccidioides spp. Fungi from Environmental Samples Using Droplet Digital PCR
Appendix 1
Appendix 1 Table 2. Data corresponding to the results obtained from soil samples by ddPCR.
Sample	Concentration (copies/µL)	Copies/20µL Well	Accepted Droplets	Positive droplets	Negative droplets	Threshold		NOTE: Color green represents positive samples; color red represents negative samples
NTC 1-1	0.0662968	1.32594	17746	1	17745	10637		RG= Rancho Gilbert
NTC 1-2	0	0	17511	0	17511	10637		RC= Rancho Carrizo
NTC 1-3	0	0	17781	0	17781	10637		RG= Rancho las Golondrinas
A 1	0	0	17188	0	17188	10637		CSJZ= Community of San José de la Zorra
C+	242.822	4856.44	17781	3316	14465	10637		AE= Agua Escondida
RG 1	16.6333	332.666	16953	238	16715	10637
RG 2	0.142854	2.85707	16472	2	16470	10637		NTC = no template control
RG 3	1.56561	31.3122	13535	18	13517	10637		A = Aspergillus fischeri DNA
RG 4	0.102645	2.05291	11462	1	11461	10637		C+= Coccidioides posadasii DNA
RG 5	0.793037	15.8607	11872	8	11864	10637
RG 6	0.918918	18.3784	11527	9	11518	10637
RG 7	1.03852	20.7704	10200	9	10191	10637
RG 8	0.104775	2.09551	11229	1	11228	10637
RG 9	0.557754	11.1551	10549	5	10544	10637
RG 10	3.38467	67.6934	11835	34	11801	10637
RG 11	0.105821	2.11643	11118	1	11117	10637
RG 12	0	0	16994	0	16994	10637
RG 13	0.504139	10.0828	18673	8	18665	10637
RG 14	0.274812	5.49624	17126	4	17122	10637
RG 15	0.862929	17.2586	17730	13	17717	10637
RG 16	0.325775	6.5155	18059	5	18054	10637
RG 17	0.59799	11.9598	15743	8	15735	10637
RG 18	1.48051	29.6103	17493	22	17471	10637
RG 19	2.0697	41.394	15361	27	15334	10637
RG 20	1.08287	21.6575	16304	15	16289	10637
NTC 2-1	0.0885263	1.77053	13290	1	13289	10637
NTC 2-2	0	0	12532	0	12532	10637
NTC 2-3	0.0868212	1.73642	13551	1	13550	10637
A 2	0	0	14657	0	14657	10637
C+ (1/10)	263.66	5273.21	11889	2387	9502	10637
RC 1	0.257462	5.14923	13710	3	13707	10637
RC 2	0	0	13477	0	13477	10637
RC 3	0.0897008	1.79402	13116	1	13115	10637
RC 4	0.0881879	1.76376	13341	1	13340	10637
RC 5	0.28656	5.73119	16424	4	16420	10637
RC 6	0.0552554	1.10511	21292	1	21291	10637
RC 7	0.0887467	1.77493	13257	1	13256	10637
RC 8	0.285794	5.71588	12351	3	12348	10637
RC 9	0.0967532	1.93506	12160	1	12159	10637
RC 10	0.330098	6.60197	14258	4	14254	10637
RC 11	0	0	13819	0	13819	10637
RC 12	0.0943479	1.88696	12470	1	12469	10637
RC 13	0	0	13090	0	13090	10637
RC 14	0.103467	2.06934	11371	1	11370	10637
RC 15	0	0	13500	0	13500	10637
RC 16	0	0	11091	0	11091	10637
RC 17	0	0	12106	0	12106	10637
RC 18	0.259697	5.19394	13592	3	13589	10637
RLG 1	0	0	13680	0	13680	10637
RLG 2	0	0	11864	0	11864	10637
RLG 3	0	0	10280	0	10280	10637
RLG 4	2.59596	51.9193	11796	26	11770	10637
RLG 5	0	0	12922	0	12922	10637
RLG 6	0	0	12298	0	12298	10637
RLG 7	0.0907246	1.81449	12968	1	12967	10637
RLG 8	0.0843681	1.68736	13945	1	13944	10637
RLG 9	0	0	13254	0	13254	10637
RLG 10	0.0880295	1.76059	13365	1	13364	10637
RLG 11	0	0	12476	0	12476	10637
RLG 12	0	0	12218	0	12218	10637
AE 1	0	0	11536	0	11536	10637
AE 2	0	0	13731	0	13731	10637
AE 3	0.247201	4.94402	14279	3	14276	10637
AE 4	0.089989	1.79978	13074	1	13073	10637
AE 5	0	0	10448	0	10448	10637
AE 6	1.31413	26.2825	10749	12	10737	10637
AE 7	0	0	12196	0	12196	10637
AE 8	0.332196	6.64391	14168	4	14164	10637
AE 9	0	0	13779	0	13779	10637
AE 10	0	0	13393	0	13393	10637
AE 11	0.0944918	1.88984	12451	1	12450	10637
AE 12	0	0	13547	0	13547	10637
CSJZ 1	0.0988008	1.97602	11908	1	11907	10637
CSJZ 2	0.178537	3.57074	13180	2	13178	10637
CSJZ 3	0.0902305	1.80461	13039	1	13038	10637
CSJZ 4	0.0848916	1.69783	13859	1	13858	10637
CSJZ 5	0	0	13544	0	13544	10637
CSJZ 6	0	0	13335	0	13335	10637
CSJZ 7	0	0	12884	0	12884	10637
CSJZ 8	0.198644	3.97289	11846	2	11844	10637
CSJZ 9	0.0844892	1.68979	13925	1	13924	10637
CSJZ 10	0.325329	6.50658	14467	4	14463	10637
CSJZ 11	0.0835295	1.67059	14085	1	14084	10637
CSJZ 12	0.179203	3.58407	13131	2	13129	10637
CSJZ 13	0.0902859	1.80572	13031	1	13030	10637
CSJZ 14	0.190244	3.80489	12369	2	12367	10637
